# Supplementary material for: In Vitro TLR4 Stimulating Bioactivities of Amylase/Trypsin-Inhibitors from Wheat (Triticum aestivum L.) Bred from 1891 to 2010
Source: Foods. 2026 Apr 29;15(9):1541. doi: 10.3390/foods15091541 (PMC13163792; doi:10.3390/foods15091541)
Supplement: Supplementary file 1 [file foods-15-01541-s001.zip]

Archive with 1 entries (1 files):
- foods-4233150-supplementary.xlsx
