# Supplementary material for: In Vitro TLR4 Stimulating Bioactivities of Amylase/Trypsin-Inhibitors from Wheat (Triticum aestivum L.) Bred from 1891 to 2010
Source: Foods. 2026 Apr 29;15(9):1541. doi: 10.3390/foods15091541 (PMC13163792; doi:10.3390/foods15091541)
Supplement: Supplementary file 1 [file foods-15-01541-s001.zip › foods-4233150-supplementary.xlsx]

## Sheet: Supplementary Table S1
	Sample Information
	Sample	Decade	Wheat cultivar
	1	1891-1900	Rimpaus Früher Bastard
	2	1891-1900	Rimpaus Dickkopf
	3	1891-1900	Strubes Dickkopf
	4	1891-1900	Cimbals Großherzog von Sachsen
	5	1891-1900	Steigers Leutewitzer Dickkopf
	6	1901-1910	Breustedts Extra Dickkopf
	7	1901-1910	Janetzkis Früher Kreuzung
	8	1901-1910	Kraffts Siegerländer
	9	1901-1910	Ruppiner Brauner Landweizen
	10	1901-1910	Ackermanns Brauner Dickkopf
	11	1911-1920	Lembkes Obotriten Weizen
	12	1911-1920	Heinrichs von Hindenburg
	13	1911-1920	Friedrichswerther Berggoldweizen
	14	1911-1920	Stadlers Brauner Dickkopf
	15	1911-1920	Strubes General von Stöcken
	16	1921-1930	Mettes Quedlinburger Schloss
	17	1921-1930	Passendorfer Goldweizen
	18	1921-1930	Heges Basalt
	19	1921-1930	Salzmünder Ella
	20	1921-1930	Ackermanns Jubel
	21	1931-1940	Heines II
	22	1931-1940	Poernbacher Graf Toerring
	23	1931-1940	Grundmanns Wotan
	24	1931-1940	Nordost Sandomir
	25	1931-1940	Rimpaus Bastard II
	26	1941-1950	Dippes Strum Weizen
	27	1941-1950	Firlbeck I
	28	1941-1950	Strengs Marschall
	29	1941-1950	Erbachshofer Braun
	30	1941-1950	Walz Oberrheinperle
	31	1951-1960	Heines VII
	32	1951-1960	Carstacht
	33	1951-1960	Fanal
	34	1951-1960	Merlin
	35	1951-1960	Hadmerslebener Qualitas
	36	1961-1970	Jubilar
	37	1961-1970	Format
	38	1961-1970	Konsul
	39	1961-1970	Poros
	40	1961-1970	Pilot
	41	1971-1980	Caribo
	42	1971-1980	Diplomat
	43	1971-1980	Kormoran
	44	1971-1980	Alcedo
	45	1971-1980	Vuka
	46	1981-1990	Kanzler
	47	1981-1990	Ares
	48	1981-1990	Rektor
	49	1981-1990	Okapi
	50	1981-1990	Miras
	51	1991-2000	Ritmo
	52	1991-2000	Zentos
	53	1991-2000	Astron
	54	1991-2000	Borenos
	55	1991-2000	Orestis
	56	2001-2010	Akteur
	57	2001-2010	Cubus
	58	2001-2010	Dekan
	59	2001-2010	Drifter
	60	2001-2010	Tommi

## Sheet: Supplementary Table S2
Bioactivity data			Bioactivity (RLU)	Bioactivity (RLU)	Bioactivity (RLU)
Sample	Decade	Wheat cultivar	2015	2017	2019
1	1891-1900	Rimpaus Früher Bastard	0.406559	0.684781	0.313347
2	1891-1900	Rimpaus Dickkopf	0.648706	1.3205	0.781248
3	1891-1900	Strubes Dickkopf	1.07491	0.90917	0.483175
4	1891-1900	Cimbals Großherzog von Sachsen	0.661119	1.08953	0.4569
5	1891-1900	Steigers Leutewitzer Dickkopf	0.222583	0.656496	0.36636
6	1901-1910	Breustedts Extra Dickkopf	0.29639	0.944533	0.325449
7	1901-1910	Janetzkis Früher Kreuzung	0.783519	0.831411	0.321767
8	1901-1910	Kraffts Siegerländer	0.383514	0.449379	0.605625
9	1901-1910	Ruppiner Brauner Landweizen	0.755792	0.568114	0.385385
10	1901-1910	Ackermanns Brauner Dickkopf	0.434867	0.588143	0.521052
11	1911-1920	Lembkes Obotriten Weizen	0.508173	0.958659	0.548985
12	1911-1920	Heinrichs von Hindenburg	0.625639	0.556461	0.37751
13	1911-1920	Friedrichswerther Berggoldweizen	0.405564	0.681464	0.297492
14	1911-1920	Stadlers Brauner Dickkopf	0.362772	0.820491	0.524504
15	1911-1920	Strubes General von Stöcken	0.359157	0.586732	0.608503
16	1921-1930	Mettes Quedlinburger Schloss	0.226318	0.740247	0.130324
17	1921-1930	Passendorfer Goldweizen	0.274478	0.463719	0.734823
18	1921-1930	Heges Basalt	0.4875	0.801528	0.443616
19	1921-1930	Salzmünder Ella	0.415548	0.74751	0.528752
20	1921-1930	Ackermanns Jubel	0.592404	0.924044	0.372521
21	1931-1940	Heines II	0.282039	0.939981	0.356356
22	1931-1940	Poernbacher Graf Toerring	0.426903	0.812312	0.527366
23	1931-1940	Grundmanns Wotan	0.353145	0.778354	0.658502
24	1931-1940	Nordost Sandomir	0.188571	0.758948	0.268333
25	1931-1940	Rimpaus Bastard II	0.525829	0.675455	0.384708
26	1941-1950	Dippes Strum Weizen	0.24851	0.678197	0.593888
27	1941-1950	Firlbeck I	0.986109	0.641568	0.158904
28	1941-1950	Strengs Marschall	0.40939	0.461423	0.316331
29	1941-1950	Erbachshofer Braun	0.645854	0.38102	0.728791
30	1941-1950	Walz Oberrheinperle	0.413249	0.722021	0.309837
31	1951-1960	Heines VII	0.649568	0.677088	0.918964
32	1951-1960	Carstacht	0.47342	0.879532	0.893568
33	1951-1960	Fanal	0.68996	0.471629	0.620666
34	1951-1960	Merlin	0.435806	0.458931	0.539271
35	1951-1960	Hadmerslebener Qualitas	0.288879	0.717712	0.692529
36	1961-1970	Jubilar	0.37804	0.309727	0.270801
37	1961-1970	Format	0.764327	0.725332	0.379825
38	1961-1970	Konsul	0.438363	0.571188	0.333936
39	1961-1970	Poros	0.342884	0.383341	0.799126
40	1961-1970	Pilot	0.187005	0.59208	0.700766
41	1971-1980	Caribo	0.734922	0.447062	0.239148
42	1971-1980	Diplomat	0.437009	0.503844	0.517504
43	1971-1980	Kormoran	0.178771	0.601425	0.451378
44	1971-1980	Alcedo	0.250308	0.897171	0.591666
45	1971-1980	Vuka	0.159218	0.657063	0.633601
46	1981-1990	Kanzler	0.270271	0.225742	0.322432
47	1981-1990	Ares	0.197584	0.401283	0.252399
48	1981-1990	Rektor	0.167863	0.417402	0.348598
49	1981-1990	Okapi	0.489352	0.699228	0.203821
50	1981-1990	Miras	0.734535	0.767641	0.171761
51	1991-2000	Ritmo	0.295209	0.497921	0.367373
52	1991-2000	Zentos	0.472891	0.360051	0.439339
53	1991-2000	Astron	0.144049	0.594138	0.906821
54	1991-2000	Borenos	0.255142	0.616239	0.30858
55	1991-2000	Orestis	0.790143	0.495262	0.654659
56	2001-2010	Akteur	0.382271	1.18668	0.729073
57	2001-2010	Cubus	0.185107	0.746533	0.318211
58	2001-2010	Dekan	0.141689	0.376508	0.301899
59	2001-2010	Drifter	0.0907501	0.808616	0.61434
60	2001-2010	Tommi	0.0916987	0.611707	0.443118
RLU= Relative Liminescence Units

## Sheet: Supplementary Table S3
2015 Bioactivity-ATIs Quantity
						Quantifier (LC-MS/MS ATI)
	Cultivar			Total ATI	(mg/g)	0.28	(µg/g)	0.53	(µg/g)	0.19	(µg/g)	CM1	(µg/g)	CM2	(µg/g)	CM3	(µg/g)	CM16	(µg/g)	CM17	(µg/g)	WASI	(µg/g)	CMX	(µg/g)	WCI	(µg/g)	WTI	(µg/g)
						LTAASVPEVCK		EHGVSEGQAGTGAFPSCR		LTAASITAVCR		SDPNSSVLK		TSDPNSGVLK		YFIALPVPSQPVDPR		DYVEQQACR		NYVEEQACR		HVITGPVR		EFIAGIVGR		ELAAISSNCR		ELEAVSEECR
			Bioactivity	Mean	SD	Mean	SD	Mean	SD	Mean	SD	Mean	SD	Mean	SD	Mean	SD	Mean	SD	Mean	SD	Mean	SD	Mean	SD	Mean	SD	Mean	SD
	Rimpaus Früher Bastard	1	0.406559	6.70186	0.190128	676.314	20.8646	292.005	11.0176	1186.71	37.7593	350.795	7.57833	682.603	25.8574	1388.76	44.6492	811.601	11.1446	824.29	31.3833	66.5649	3.20599	147.487	0.870355	166.296	2.12471	108.444	4.87269
	Rimpaus Dickkopf	2	0.648706	6.6464	0.144331	609.382	16.7459	243.794	11.4965	1270.32	34.3656	375.214	8.84928	719.544	13.5648	1325.27	28.1924	787.153	18.4329	839.466	37.725	74.625	0.849667	139.45	1.22704	164.433	1.21057	97.739	2.13913
	Strubes Dickkopf	3	1.07491	6.60465	0.0207783	668.557	6.85705	248.055	8.11991	1329.39	33.38	373.006	12.2452	699.537	4.4545	1313.82	12.8993	742.287	9.85638	828.234	9.93049	60.87	0.98921	133.378	3.37919	168.619	4.46121	38.8964	3.17502
	Cimbals Großherzog von Sachsen	4	0.66112	5.69305	0.150763	586.747	17.2119	274.9	4.4475	1201.38	48.4555	286.728	5.22011	526.963	21.8656	1106.22	30.256	644.94	11.0408	654.33	13.4886	89.3738	1.75197	139.056	2.61464	120.21	8.00261	62.2113	2.61827
	Steigers Leutewitzer Dickkopf	5	0.222583	6.42273	0.0984021	578.8	5.42386	215.998	3.94275	1118.78	49.091	367.034	8.04826	718.484	15.2076	1349.5	27.1792	757.684	10.3675	828.053	20.5379	68.2277	0.949903	188.66	4.08349	162.887	8.82918	68.6167	1.01183
	Breustedts Extra Dickkopf	6	0.29639	7.15554	0.160844	698.811	14.3632	296.741	12.5783	1314.69	36.9658	368.299	4.32879	717.897	37.311	1546.07	26.6862	867.783	19.6438	923.843	24.779	61.6514	1.96228	145.151	2.87443	188.233	4.01661	26.3737	1.02375
	Janetzkis Früher Kreuzung	7	0.783519	6.23169	0.152663	609.198	16.3017	338.404	11.8261	1220.37	22.7008	321.808	11.2547	599.69	22.5092	1197.58	37.7551	736.448	23.682	756.764	24.6548	72.1558	3.50753	161.941	4.04483	141.676	6.84488	75.6534	2.38262
	Kraffts Siegerländer	8	0.383514	6.08793	0.0649336	570.108	2.8144	333.454	8.15273	1290.9	23.8683	284.433	3.63407	535.3	5.71997	1181.42	7.84468	722.988	3.18981	785.504	2.49584	67.9511	2.55502	168.614	2.05581	112.799	2.11461	34.4528	0.488426
	Ruppiner Brauner Landweizen	9	0.755792	5.99246	0.140602	623.86	15.6315	253.243	9.14876	1053.69	12.9504	302.819	3.37628	540.383	13.6613	1233.78	28.9896	688.088	26.3228	776.721	15.4986	65.3312	1.2421	192.739	2.1939	145.022	5.70437	116.786	5.88224
	Ackermanns Brauner Dickkopf	10	0.434868	6.56014	0.166858	610.022	14.931	322.07	22.2565	1229.87	35.3785	347.592	11.0933	620.66	18.4914	1303.58	23.2704	742.016	10.5385	866.481	12.3599	55.5408	3.74065	203.201	1.80907	177.227	6.40482	81.8713	6.5835
	Lembkes Obotriten Weizen	11	0.508173	6.53276	0.212521	592.692	17.5244	290.339	6.35552	1405.91	53.0143	330.227	8.37992	612.605	25.6086	1318.61	43.3295	774.446	18.828	866.875	24.1436	58.1553	3.88464	108.56	3.08056	143.802	5.79017	30.5418	2.58164
	Heinrichs von Hindenburg	12	0.625638	6.09062	0.150664	497.51	5.55887	198.007	8.85675	1129.3	11.6788	347.247	6.07223	709.674	24.5177	1235.13	30.4041	743.973	21.1334	861.401	23.7106	74.2635	5.30381	121.144	2.06725	148.639	9.70521	24.328	1.65487
	Friedrichswerther Berggoldweizen	13	0.405563	6.4029	0.246992	670.779	18.3416	225.183	14.8147	1152.88	46.2526	345.058	17.6611	609.832	20.9196	1300.15	51.6761	734.697	21.0358	859.556	31.719	59.4282	5.8716	173.566	6.75337	162.277	6.98157	109.496	4.96466
	Stadlers Brauner Dickkopf	14	0.362772	6.03746	0.103875	659.932	4.91301	269.573	3.90777	1176.65	28.2299	305.802	3.72192	511.952	3.90091	1144.9	30.6708	630.652	5.03985	782.463	13.3674	70.4164	3.78059	231.106	1.80019	140.913	4.35885	113.099	0.184036
	Strubes General von Stöcken	15	0.359156	6.54811	0.234121	583.553	28.7522	233.448	2.50711	1273.72	49.3004	382.602	11.5624	661.962	12.2634	1332.25	54.9016	808.063	26.7828	873.249	28.3493	52.0677	3.78771	169.605	7.26345	133.906	5.81475	43.6898	2.83592
	Mettes Quedlinburger Schloss	16	0.226318	6.22215	0.177687	615.322	14.3078	178.196	8.32385	1111.4	28.7405	352.076	11.9586	573.824	10.9169	1287.83	41.1302	761.556	21.4947	804.058	25.0995	67.0847	6.19405	200.048	0.474523	158.827	1.65103	111.927	7.39529
	Passendorfer Goldweizen	17	0.274478	6.6638	0.201885	616.104	19.5934	226.288	10.9544	1261.41	18.699	378.439	7.78974	676.732	20.4016	1289.7	30.7062	797.49	18.1805	920.778	52.5952	77.1573	4.32254	185.179	6.28459	156.13	8.08321	78.3971	4.27494
	Heges Basalt	18	0.4875	6.18877	0.0823955	624.729	13.6543	303.496	3.65832	1214.78	7.50952	313.444	5.67528	578.947	10.0411	1229.81	16.5495	718.325	8.83334	765.677	7.03534	57.7022	0.612873	192.889	3.2436	158.704	3.43146	30.2617	2.15091
	Salzmünder Ella	19	0.415548	6.98653	0.142331	643.508	15.3875	269.425	10.2156	1235.81	24.5449	363.595	6.22182	677.947	12.3428	1465.55	42.5438	822.302	2.27622	951.177	12.1589	65.8344	1.95144	234.355	1.32792	179.91	5.44455	77.1202	7.91586
	Ackermanns Jubel	20	0.592404	6.3863	0.422404	627.018	33.5616	249.971	22.0078	1155.02	69.111	359.83	29.9442	545.747	34.3407	1412.02	96.4454	731.274	60.0903	787.511	52.9944	62.9473	3.6172	175.155	9.28306	173.278	14.4512	106.523	1.90416
	Heines II	21	0.282039	5.35438	0.201162	546.798	20.705	301.185	17.2163	1075.37	22.9727	271.741	10.794	509.504	23.471	1092.54	48.4213	581.482	21.2542	637.949	22.224	54.176	1.18682	135.819	8.59273	120.087	8.29608	27.7335	2.06177
	Poernbacher Graf Toerring	22	0.426903	6.54309	0.155589	596.807	13.8687	245.413	7.21319	1176.44	33.003	355.483	8.81784	678.633	22.07	1417.22	44.4585	769.26	14.0567	873.159	25.6914	66.8148	2.17485	169.603	1.69363	156.508	6.78804	37.7507	1.99555
	Grundmanns Wotan	23	0.353146	6.69571	0.306915	595.958	25.0393	305.794	12.6314	1378.67	70.9348	384.13	26.407	691.403	29.9786	1364.92	71.6385	772.71	35.0095	775.281	27.8891	67.333	6.84231	153.007	6.29042	179.944	3.38079	26.5599	1.03949
	Nordost Sandomir	24	0.188571	5.92898	0.42418	471.414	34.1455	247.199	17.443	1188.83	97.1626	355.47	19.0139	639.821	37.1365	1223.88	88.1755	723.102	55.224	750.516	51.2613	64.5913	4.19459	52.1501	4.68611	162.246	13.0213	49.7572	6.31656
	Rimpaus Bastard II	25	0.525829	7.09311	0.272311	640.286	27.4914	275.841	7.9701	1299.96	88.5349	405.605	23.078	732.936	16.8604	1512.07	50.4238	827.254	27.8953	882.315	22.9547	53.6632	1.22645	160.91	6.02953	203.884	12.3782	98.383	0.921775
	Dippes Strum Weizen	26	0.248509	6.67425	0.104172	624.407	4.13953	291.111	12.9128	1375.63	22.4003	382.73	10.8035	647.575	11.4909	1380.8	19.5577	771.263	21.5549	766.699	22.3649	74.9771	2.17907	160.945	6.88972	171.816	6.24392	26.3003	0.888715
	Firlbeck I	27	0.986109	5.80994	0.103932	546.279	9.92914	165.337	3.39529	909.226	20.3081	354.268	6.77262	590.542	7.49381	1350.96	30.1863	699.858	10.9676	822.494	13.038	52.1434	1.69476	107.147	1.05162	180.214	7.3932	31.4697	1.73736
	Strengs Marschall	28	0.40939	6.72297	0.101261	701.626	4.06753	253.524	15.0002	1154.53	15.3887	345.777	10.6699	699.062	9.36926	1467.64	40.0633	799.404	11.1244	819.341	17.1239	51.7564	4.43395	193.046	3.05458	145.746	9.43214	91.518	5.82504
	Erbachshofer Braun	29	0.645853	6.52075	0.263455	690.05	29.318	236.338	9.49375	1191.21	56.6754	331.511	21.7496	556.993	22.9371	1474.61	49.9855	825.925	29.6597	791.612	31.0289	56.1066	6.84566	181.717	7.23063	148.128	3.59085	36.5426	2.05274
	Walz Oberrheinperle	30	0.413249	6.6965	0.0881217	592.949	13.7459	281.222	10.8283	1267.98	16.9733	338.605	5.74375	632.695	5.71607	1431.98	11.3726	857.76	34.1899	842.655	9.91645	59.5876	2.23941	186.218	3.90544	170.848	5.32456	34.0023	0.622517
	Heines VII	31	0.649568	6.1905	0.0752952	591.054	7.87046	264.491	5.84722	1181.95	32.3809	311.805	12.6559	548.497	5.50626	1296.56	11.2821	745.026	20.4749	786.622	20.2609	60.2043	4.20942	184.105	4.13556	181.746	3.50865	38.4375	0.529005
	Carstacht	32	0.473419	7.69118	0.289745	736.327	34.4174	281.749	10.8062	1523.29	71.189	398.141	22.2426	701.84	9.20938	1693.58	59.286	956.26	37.529	955.267	38.381	47.735	1.36061	150.485	6.80629	169.423	7.09	77.0889	6.33563
	Fanal	33	0.68996	6.95744	0.0531901	613.297	9.78155	262.603	7.30165	1311.68	16.0171	380.961	10.9264	648.182	12.7314	1487.88	5.56115	880.981	13.5209	873.905	13.1039	66.4267	1.40273	188.29	2.66582	203.951	2.55206	39.2798	1.39479
	Merlin	34	0.435806	6.35894	0.260672	637.608	19.435	218.953	12.198	1090.33	53.1668	339.072	19.1131	573.62	24.051	1423.67	68.4369	794.025	28.1822	769.871	27.131	68.8065	2.87303	186.969	5.45379	213.049	13.6535	42.9652	2.24978
	Hadmerslebener Qualitas	35	0.288879	6.01927	0.173482	420.986	10.2531	279.008	12.1522	1203.37	21.4415	310.19	4.50517	511.118	20.2065	1357.48	47.3905	753.689	31.5951	786.212	21.3137	56.0929	1.73499	114.152	3.12694	154.601	2.63189	72.3782	5.30364
	Jubilar	36	0.378039	6.33869	0.0862277	666.177	10.4674	266.846	2.81404	1125.12	19.3849	316.239	4.08879	645.83	7.80885	1415.12	10.6197	649.75	16.1299	765.216	9.97198	63.3216	0.911139	212.14	4.2792	165.186	6.56243	47.7395	2.05064
	Format	37	0.764326	6.41561	0.0605245	616.75	6.35485	254.917	10.7508	1197.87	12.8011	348.24	5.9332	634.207	5.99394	1422.64	13.9233	671.784	5.24209	855.943	12.691	58.5601	2.62179	185.249	2.09856	143.888	8.59264	25.5632	1.54616
	Konsul	38	0.438363	7.32796	0.163157	634.175	18.5687	292.611	6.7378	1293.47	29.4175	390.012	6.7446	815.593	32.5591	1661.02	27.8115	777.273	19.1449	969.205	39.2585	66.0047	2.13389	210.63	4.01001	194.21	4.68942	23.7638	0.537575
	Poros	39	0.342884	6.35744	0.0779344	546.07	10.7295	235.899	5.30501	1267.63	14.8202	326.29	10.9713	655.469	12.8033	1401.89	15.8973	698.055	7.54974	772.894	14.2331	56.7842	1.88841	180.848	2.87129	176.775	4.31645	38.8374	1.36149
	Pilot	40	0.187005	6.70851	0.0246135	713.099	5.64534	260.108	12.0494	1226.85	3.30902	335.969	2.59375	598.688	8.30825	1534.33	4.64208	737.481	7.80869	782.761	23.9196	68.1091	0.752865	210.225	4.69509	188.677	17.0653	52.2182	1.74573
	Caribo	41	0.734922	5.42992	0.120473	425.206	11.3491	241.497	6.68596	1110.77	32.9903	294.456	5.23223	508.994	8.44123	1182.96	29.4005	578.468	17.7757	650.993	9.94775	54.3759	1.40239	206.392	9.49196	134.863	5.08386	40.9496	2.16748
	Diplomat	42	0.437009	5.9604	0.0748894	590.323	2.35135	210.752	4.51592	1038.31	18.3125	318.112	12.7754	602.825	11.6738	1346.83	16.3503	624.094	12.99	763.837	2.05883	72.3304	0.963638	180.775	1.21801	187.602	7.99735	24.6131	0.973164
	Kormoran	43	0.178771	6.69157	0.0243513	728.254	12.8224	265.67	9.4157	1228.95	26.5512	362.265	8.87432	623.442	3.59988	1431.41	10.2939	679.193	4.66633	894.732	10.286	71.3833	1.72524	215.664	5.09512	145.816	7.34183	44.7904	1.59911
	Alcedo	44	0.250308	7.70035	0.260608	608.147	23.7598	277.612	15.3333	1959.48	70.1237	386.437	17.1549	710.515	30.5062	1546.95	32.235	740.152	27.4853	924.422	32.4579	81.7705	2.32457	219.639	5.64078	146.177	2.21554	99.0455	1.37061
	Vuka	45	0.159218	6.4664	0.0821724	571.733	1.38434	224.741	6.18167	1401.72	15.3225	344.443	4.96973	605.904	9.43507	1419.25	14.2994	665.216	10.5566	811.162	11.5709	52.1385	0.048385	166.764	1.01746	158.043	5.69716	45.2884	1.68921
	Kanzler	46	0.270271	6.179	0.138379	477.57	16.9054	204.307	2.09148	1004.13	23.7178	346.528	2.81992	587.645	10.714	1521	30.7318	707.313	13.7003	853.218	16.9542	55.3065	0.123075	199.204	8.04386	165.93	10.2476	56.848	2.32995
	Ares	47	0.197584	5.6719	0.182371	451.821	5.84861	211.815	3.98594	978.395	24.482	303.999	12.435	521.028	20.6323	1308.94	33.2377	639.511	25.8822	780.135	35.3498	47.3958	0.474827	200.038	8.5699	179.407	7.84082	49.4188	3.63241
	Rektor	48	0.167863	6.67378	0.0797552	649.914	17.1805	275.396	4.55301	1286.69	11.6342	381.525	6.90561	638.275	9.59396	1434.64	8.07891	711.623	3.42432	899.561	9.07987	60.7235	1.44902	164.843	1.57151	133.212	5.93679	37.3712	0.347504
	Okapi	49	0.489352	5.37885	0.0744955	399.824	4.97875	208.736	1.44905	1015.07	5.32278	288.298	8.64029	478.595	7.29615	1252.27	13.4629	572.628	11.313	708.76	11.2592	52.8676	0.531897	202.686	4.2314	159.671	3.8825	39.447	2.12766
	Miras	50	0.734536	5.01226	0.123189	568.776	9.80297	247.469	7.23053	969.206	23.936	314.914	7.16348	406.157	17.085	1080.19	21.6162	482.611	7.58241	603.915	17.6942	78.7497	2.83873	78.1891	1.04259	123.257	4.23101	58.8201	2.96636
	Ritmo	51	0.295208	5.94367	0.160085	541.842	18.9447	199.904	4.50295	1123.87	46.1212	339.196	7.99401	534.967	22.0568	1214.4	28.6217	605.462	5.48399	771.129	6.73154	74.2023	1.75216	191.152	6.61342	143.212	4.77224	204.331	6.49073
	Zentos	52	0.472891	6.00916	0.166067	603.498	16.8623	186.546	1.33496	1037.31	31.5541	326.325	8.22198	571.406	22.8862	1346.89	39.4036	625.175	14.3661	867.54	17.9449	52.1295	1.54351	142.661	2.72932	175.745	5.60556	73.9369	3.61443
	Astron	53	0.144049	5.8193	0.17304	400.573	19.0647	189.669	9.23072	1215.79	41.3792	330.224	7.26858	589.427	19.9178	1203.79	31.7305	623.355	16.0378	849.924	18.1741	40.2663	1.07336	194.055	2.91108	148.462	5.40481	33.7651	0.847776
	Borenos	54	0.255142	6.9646	0.102238	662.523	5.91466	256.417	3.32303	1391.32	27.3679	371.119	2.53664	622.539	11.1083	1470.86	7.48517	756.278	7.25363	910.872	20.538	47.8592	1.70823	198.142	4.80048	194.974	5.98299	81.6975	4.21885
	Orestis	55	0.790142	6.29452	0.146937	701.101	22.1744	214.687	10.7154	1205.71	20.0309	352.719	7.26162	583.12	16.411	1258.78	19.3071	652.236	22.4007	861.223	20.6239	51.2021	1.02438	169.788	2.24269	193.416	1.37715	50.5379	3.36788
	Akteur	56	0.382271	6.30834	0.10857	399.016	1.28573	200.426	1.29026	1420.82	39.1069	365.578	9.47562	653.326	8.94865	1244.17	18.6457	681.684	6.67059	880.557	14.9713	54.4324	0.759809	213.501	3.57444	152.64	2.32363	42.1852	1.51791
	Cubus	57	0.185107	5.71729	0.183666	628.681	23.5657	191.239	1.76631	1073.33	37.1585	318.688	5.88166	535.222	23.689	1110.08	29.5146	588.785	14.8437	780.427	27.7274	55.6191	2.69372	187.063	7.2346	159.108	6.88154	89.0556	2.70958
	Dekan	58	0.141688	5.17449	0.0949184	728.087	10.0929	235.384	3.37924	1009.47	4.06042	245.75	6.96703	429.494	8.91114	1002.16	22.7957	479.079	15.6979	627.37	7.21504	62.6309	3.6643	182.322	5.07793	125.386	5.57238	47.3527	1.48436
	Drifter	59	0.0907505	5.65369	0.130528	625.748	7.03849	182.499	2.26031	1055.23	13.6902	316.54	12.5594	518.303	18.3297	1168.74	29.0467	597.079	20.6204	714.066	13.9346	62.1122	0.994765	197.367	6.17953	176.967	3.02947	39.0393	2.84425
	Tommi	60	0.0916985	5.10352	0.120904	541.744	13.1037	159.729	7.93378	904.486	15.3097	274.95	12.2106	459.445	12.2952	1035.67	29.5336	537.373	10.1728	694.216	7.19668	62.1896	1.31746	167.928	4.1626	157.68	5.19447	108.109	2.47325
			Correlation with TATI			Correlation with 0.28
			0.00832479			0.0593335

## Sheet: Supplementary Table S4
2017 Bioactivity-ATIs Quantity
	Cultivar			Total ATI	(mg/g)	0.28	(µg/g)	0.53	(µg/g)	0.19	(µg/g)	CM1	(µg/g)	CM2	(µg/g)	CM3	(µg/g)	CM16	(µg/g)	CM17	(µg/g)	WASI	(µg/g)	CMX	(µg/g)	WCI	(µg/g)	WTI	(µg/g)
						LTAASVPEVCK		EHGVSEGQAGTGAFPSCR		LTAASITAVCR		SDPNSSVLK		TSDPNSGVLK		YFIALPVPSQPVDPR		DYVEQQACR		NYVEEQACR		HVITGPVR		EFIAGIVGR		ELAAISSNCR		ELEAVSEECR
			Bioactivity	Mean	SD	Mean	SD	Mean	SD	Mean	SD	Mean	SD	Mean	SD	Mean	SD	Mean	SD	Mean	SD	Mean	SD	Mean	SD	Mean	SD	Mean	SD
	Rimpaus Früher Bastard	1	0.684781	5.31809	0.105163	621.503	22.5764	342.995	5.55255	1016.4	21.9392	261.552	10.3231	466.851	6.69823	987.61	4.5461	613.67	12.8722	624.009	5.52798	51.8653	2.21584	142.387	7.09591	121.768	1.53538	67.4805	4.27976
	Rimpaus Dickkopf	2	1.3205	5.16438	0.30857	585.779	17.4327	245.198	21.7218	919.11	58.8415	246.01	27.8668	493.911	44.492	1008.55	25.3572	575.844	51.3384	668.808	45.8095	59.2464	3.08623	139.184	3.86761	141.786	5.33434	80.9451	3.42206
	Strubes Dickkopf	3	0.90917	5.34574	0.173483	625.801	14.9347	251.074	12.7264	964.829	30.0878	267.088	15.0956	522.794	25.6299	1041.66	9.12148	595.002	25.559	692.598	24.4562	53.6409	0.661541	139.159	10.3103	143.546	4.06248	48.5492	0.837406
	Cimbals Großherzog von Sachsen	4	1.08953	4.56624	0.103361	591.17	4.03414	252.025	9.15242	806.426	6.68907	224.582	3.01747	383.774	14.596	865.864	18.6389	497.53	13.0558	547.632	16.2787	68.1784	2.25726	161.19	1.47391	102.565	9.91899	65.3078	4.24849
	Steigers Leutewitzer Dickkopf	5	0.656496	4.73157	0.242251	499.572	21.353	178.626	11.0554	704.933	35.0858	244.367	21.1103	483.484	25.6849	1003.63	24.984	544.143	43.9192	629.944	47.7504	66.9619	1.21249	167.585	7.7174	140.355	2.02225	67.9665	0.355971
	Breustedts Extra Dickkopf	6	0.944533	5.93233	0.2274	636.673	12.7509	315.71	6.73501	1066.34	33.6441	279.002	14.2581	558.904	32.9796	1232.86	34.4434	697.923	40.553	773.222	31.4579	54.9978	2.37071	147.739	9.02538	145.341	8.01655	23.6219	1.16572
	Janetzkis Früher Kreuzung	7	0.831411	4.95925	0.325651	584.485	20.0669	289.654	17.251	892.797	38.2374	236.436	16.8262	431.107	35.3837	932.003	58.5852	580.046	49.956	604.593	57.2189	54.6688	4.80362	174.386	5.73205	119.651	15.6508	59.4226	5.93921
	Kraffts Siegerländer	8	0.449379	4.97442	0.362704	554.855	29.4109	266.762	40.9796	808.284	48.4895	218.507	20.3643	416.485	50.7708	988.473	42.324	595.649	55.444	698.494	54.7656	57.5229	3.57831	189.312	6.07172	139.822	9.17668	40.253	1.3281
	Ruppiner Brauner Landweizen	9	0.568115	4.83788	0.151333	575.647	21.0326	233.112	2.85976	796.462	37.1393	222.351	4.24501	416.942	10.7666	956.892	13.9389	525.757	11.8101	634.588	20.1687	56.554	2.16251	198.957	15.0345	136.514	4.57965	84.1078	7.59498
	Ackermanns Brauner Dickkopf	10	0.588143	4.92454	0.19447	654.647	26.4601	307.464	15.0679	917.534	40.8516	250.468	13.8672	382.58	15.2271	881.595	19.2014	518.679	12.177	596.646	25.7832	52.6761	3.22683	185.849	8.9534	129.309	13.4522	47.0948	0.20196
	Lembkes Obotriten Weizen	11	0.958659	5.24978	0.223577	565.074	27.2014	233.89	11.8958	969.156	43.7539	262.258	8.56135	466.015	10.5841	1072.23	44.2914	643.506	24.3333	706.277	25.2887	49.3195	0.554422	112.288	8.28639	132.384	17.3538	37.3784	1.47284
	Heinrichs von Hindenburg	12	0.556461	5.32188	0.181271	549.833	15.9166	217.111	6.5447	923.727	35.2879	264.017	5.039	522.913	15.3216	1052.45	25.3668	645.334	17.1872	750.961	39.7703	63.7124	1.68105	151.692	3.76019	153.099	13.6019	27.029	1.79426
	Friedrichswerther Berggoldweizen	13	0.681464	5.23764	0.158855	635.907	5.996	240.426	16.226	893.113	12.8391	258.667	14.6859	454.429	23.0793	1045.33	23.1885	570.928	29.5963	688.461	9.68493	53.8475	0.438866	163.517	11.9034	148.095	6.24833	84.9227	4.96787
	Stadlers Brauner Dickkopf	14	0.820491	5.1533	0.221767	593.893	11.8265	260.888	18.4495	903.871	48.7221	247.365	14.4231	437.636	17.6612	1009.54	23.6204	551.281	40.3967	665.282	25.9705	60.8221	1.11814	209.105	9.78319	126.413	5.02649	87.2034	4.76876
	Strubes General von Stöcken	15	0.586731	5.32554	0.238858	619.432	10.4817	223.373	19.5304	970.566	15.8643	282.305	14.515	488.338	29.564	1088.49	53.5856	610.052	31.7617	683.654	43.1621	40.2113	0.0935839	156.482	2.66523	129.701	14.8656	32.932	2.7689
	Mettes Quedlinburger Schloss	16	0.740247	4.53888	0.199211	550.978	9.46903	202.078	10.8918	823.19	44.266	235.687	16.676	380.879	21.6633	876.101	24.598	501.198	29.0314	564.149	20.7088	60.6515	0.909545	162.417	8.70179	115.272	6.07319	66.2811	6.222
	Passendorfer Goldweizen	17	0.463719	4.49166	0.165459	553.717	3.62409	222.912	7.31336	858.049	16.9121	219.733	14.9462	370.818	19.9271	819.71	32.7376	494.307	14.6889	564.714	31.3199	59.6785	5.4634	157.349	4.3774	119.163	10.0315	51.5092	4.11725
	Heges Basalt	18	0.801527	4.52261	0.164783	513.672	10.4032	176.033	6.79766	771.189	12.0884	212.114	29.922	402.1	16.5526	933.682	19.1551	526.974	12.4646	590.714	31.9095	50.2937	9.03999	166.971	14.264	144.96	1.02886	33.9024	1.15688
	Salzmünder Ella	19	0.74751	5.67193	0.313024	583.439	11.1697	243.838	29.4034	882.305	28.2298	275.24	31.8748	556.465	48.5413	1146.01	46.5463	694.258	34.2365	816.863	38.7226	47.7287	3.61707	206.797	19.8612	145.362	10.886	73.6145	9.93505
	Ackermanns Jubel	20	0.924044	5.75618	0.376797	603.129	20.0625	288.873	31.4241	929.313	40.5977	273.802	38.5126	508.123	49.4504	1200.57	54.1604	692.116	41.9758	757.125	45.2266	51.9189	5.90037	205.783	22.3541	135.173	11.2134	110.254	15.9194
	Heines II	21	0.939982	4.95032	0.214654	538.576	30.617	278.179	14.64	954.014	36.4497	245.774	9.75256	472.278	13.9456	953.498	36.0269	556.226	17.4671	619.46	31.0363	41.8002	5.1101	150.916	7.58836	114.159	9.0832	25.4386	2.9375
	Poernbacher Graf Toerring	22	0.812312	5.26587	0.211927	541.217	15.0242	227.148	13.6496	905.603	47.4594	248.845	20.1993	520.092	9.62389	1055.99	34.7846	642.057	15.165	694.908	17.6111	55.7205	6.53005	192.201	27.4723	145.562	1.21571	36.5321	3.19159
	Grundmanns Wotan	23	0.778354	4.95021	0.172121	566.129	23.5172	242.022	5.32201	919.288	69.3246	260.229	3.64811	441.01	5.94395	989.154	18.1956	577.837	9.40178	592.443	18.4448	50.6675	3.94085	162.023	5.68888	131.035	7.6394	18.3742	1.05343
	Nordost Sandomir	24	0.758948	5.09145	0.200159	525.646	24.4429	267.846	24.1387	907.795	27.2067	273.543	8.29732	478.345	19.1777	998.654	44.6309	641.01	8.2702	679.58	25.0347	53.6249	3.24504	74.686	4.94139	141.009	6.74429	49.7126	4.02893
	Rimpaus Bastard II	25	0.675455	5.10607	0.201999	561.205	10.5253	252.486	13.6387	888.435	69.5613	235.875	10.1606	477.514	17.5657	989.536	12.5403	593.974	17.6092	655.748	22.5582	47.666	6.05986	170.619	7.44345	157.292	10.214	75.7218	4.12219
	Dippes Strum Weizen	26	0.678197	4.85322	0.236143	553.325	44.7167	252.621	10.404	944.574	18.8328	238.829	9.05172	416.231	7.44393	955.339	42.9777	562.404	36.4838	590.065	23.3175	49.7278	3.86228	145.454	28.6968	127.98	9.17208	16.6689	1.18371
	Firlbeck I	27	0.641568	4.79874	0.187546	550.652	9.80961	204.872	23.484	862.84	43.3537	217.056	2.74668	426.255	34.5672	988.621	38.7293	565.577	1.1747	642.837	29.571	40.1986	0.193818	132.144	0.181392	138.749	3.4072	28.9358	0.327698
	Strengs Marschall	28	0.461423	6.43596	0.392782	686.711	40.7384	379.545	32.5803	1150.97	59.44	324.811	28.2066	724.913	25.1	1174.67	69.6656	719.4	56.1284	822.743	16.2802	48.4285	1.51809	217.505	27.8126	127.636	32.0775	58.631	3.23461
	Erbachshofer Braun	29	0.38102	5.28482	0.211465	599.462	23.6346	344.838	6.89232	1129.71	83.2403	227.224	10.9716	448.833	17.5615	958.248	26.3636	605.46	18.7387	608.28	4.92413	52.5029	0.0883583	189.473	14.0118	96.4101	3.34615	24.3828	1.69243
	Walz Oberrheinperle	30	0.722021	5.50246	0.231787	569.249	12.1374	353.721	18.7726	1120.29	94.6441	235.266	5.89422	465.781	20.7917	1011.65	31.0874	655.295	10.8602	684.181	13.2452	54.4966	4.90394	201.017	13.927	126.022	4.48666	25.4965	1.03595
	Heines VII	31	0.677088	5.01038	0.28578	557.192	6.83542	369.367	29.4119	1009.29	59.4774	229.736	12.73	423.681	36.1721	884.807	25.5424	543.944	29.705	635.023	41.8638	51.0426	3.41773	146.406	12.3888	136.712	25.2587	23.1845	2.97668
	Carstacht	32	0.879532	5.30446	0.424415	590.366	29.6258	342.01	45.7366	1112.09	24.0335	258.409	32.4947	449.644	64.1673	991.63	79.561	565.328	45.9407	627.243	72.8102	35.4322	3.44921	147.412	9.46372	122.576	16.9594	62.3209	0.173362
	Fanal	33	0.471629	5.51637	0.380687	644.48	12.5681	307.623	39.3059	994.203	50.0685	272.975	16.4995	499.841	49.7318	1022.54	65.0031	651.845	47.1043	698.982	50.803	49.3963	2.13079	196.699	17.4437	149.524	26.3658	28.2585	3.66223
	Merlin	34	0.458931	5.06987	0.321736	620.654	24.4164	261.602	25.7684	820.155	39.4077	252.119	17.4426	456.628	49.1854	989.748	46.3188	586.515	21.4938	657.761	57.8544	52.7744	4.97835	174.192	15.0258	167.823	17.325	29.8946	2.5196
	Hadmerslebener Qualitas	35	0.717712	4.62335	0.341216	417.501	21.9226	273.413	30.2705	820.352	31.992	227.497	13.5213	413.301	54.7192	897.028	49.8557	551.307	37.3369	624.569	58.1817	49.6168	4.46091	140.238	10.8329	154.57	23.501	53.9567	4.62073
	Jubilar	36	0.309727	4.85024	0.294586	591.37	6.67361	333.739	36.7381	907.472	20.3332	224.574	24.9821	401.465	50.6346	914.65	62.9986	532.921	34.0961	542.471	36.6095	47.3591	6.11877	188.478	4.619	129.152	10.5599	36.5863	0.222894
	Format	37	0.725333	5.6731	0.43291	583.708	48.2783	275.995	25.1034	976.697	49.1288	276.085	28.6177	584.451	61.5262	1117.45	48.7041	671.349	51.6568	750.374	64.5726	56.58	5.43379	194.338	20.093	168.216	26.7503	17.8555	3.04515
	Konsul	38	0.571188	5.62007	0.340113	594.766	19.058	284.494	16.9212	951.161	59.0805	295.521	25.0771	596.264	69.6007	1068.35	33.2372	680.39	31.3884	721.617	50.3557	54.9247	4.03509	197.256	18.4069	157.404	9.95995	17.9216	2.99255
	Poros	39	0.383341	5.85404	0.287203	577.046	17.3834	295.423	25.945	892.645	20.6976	328.267	32.0339	641.325	32.2756	1155.72	54.1232	701.536	47.7211	755.63	26.9024	57.1048	3.50967	225.146	12.723	181.176	13.767	43.023	0.120866
	Pilot	40	0.59208	4.95693	0.369838	633.066	47.4737	300.715	31.6259	736.695	39.3503	258.182	26.5506	427.772	18.5689	994.354	74.8448	544.148	49.0063	589.932	47.8521	57.9465	4.62633	204.58	11.193	170.248	15.6076	39.2881	3.13858
	Caribo	41	0.447062	4.36637	0.16124	406.447	1.97031	253.832	9.22517	661.788	27.3307	238.214	12.6873	408.138	2.82326	870.052	36.6261	512.048	21.2143	555.388	25.9982	47.2958	2.34063	221.932	12.1456	158.989	6.67767	32.2427	2.20063
	Diplomat	42	0.503845	5.28319	0.209194	556.453	4.0291	270.421	16.0437	784.115	5.24208	278.257	11.7067	532.94	22.0099	1049.03	42.5379	623.893	29.3043	695.031	38.9358	58.6727	1.49974	198.901	6.88654	217.057	29.2801	18.4151	1.71858
	Kormoran	43	0.601425	4.91381	0.177561	621.235	14.2006	216.756	8.40658	680.32	34.4256	259.83	15.0403	474.189	7.14539	947.128	18.0747	523.871	19.5289	711.605	45.1204	54.7174	3.17993	210.359	3.90292	177.459	7.42171	36.3405	1.11376
	Alcedo	44	0.897172	5.79739	0.338764	545.158	11.4988	296.391	32.998	1205.64	32.6587	270.03	31.8304	556.84	22.51	1037.33	79.0876	620.183	32.8971	732.867	65.0356	74.3694	7.39067	228.605	9.38449	160.282	10.0406	69.6936	3.43158
	Vuka	45	0.657063	4.38128	0.189704	623.228	24.9118	212.091	3.7797	756.262	50.7121	218.472	8.93778	397.181	2.97976	838.483	13.7875	453.756	13.4099	515.647	37.8243	32.7269	6.25579	137.174	12.3115	139.966	3.91537	56.294	10.879
	Kanzler	46	0.225742	4.60417	0.229289	440.604	16.2692	259.097	13.6045	759.727	50.7121	232.84	10.5728	431.307	10.7	925.7	43.3709	556.13	26.2478	584.519	18.3347	40.2606	7.82497	180.743	14.6717	151.126	8.38255	42.1161	8.59731
	Ares	47	0.401282	4.61665	0.286283	439.499	11.9092	296.57	11.8804	759.78	66.0407	219.198	9.53222	415.473	24.8929	920.165	59.5594	555.336	24.8948	577.454	48.3406	37.9849	6.42434	189.961	5.7061	167.249	5.44388	37.982	11.6585
	Rektor	48	0.417403	5.91784	0.33451	597.186	15.1832	284.689	12.2958	1045.59	113.65	312.821	14.9269	636.416	34.7251	1094.21	75.1295	716.282	13.8313	796.721	28.9701	48.9899	7.0635	182.337	4.32265	165.436	6.08228	37.1647	8.32931
	Okapi	49	0.699228	4.54412	0.262989	396.314	12.9315	245.914	19.7772	775.493	58.1229	242.435	22.1682	388.151	14.082	938.203	39.74	528.654	25.0688	566.441	27.9289	43.1436	10.3135	214.019	15.954	163.568	9.43389	41.7889	7.46854
	Miras	50	0.767641	4.4985	0.298784	546.529	23.3564	269.403	23.8204	783.995	76.3354	251.119	10.4844	386.99	19.1429	892.176	47.9355	488.96	26.7153	533.13	33.3436	47.858	9.54242	100.853	5.11193	140.484	10.0698	57.0081	12.9264
	Ritmo	51	0.497921	4.71961	0.235804	442.478	20.4604	216.649	9.23721	708.247	26.4152	291.509	11.4391	473.605	17.0729	996.35	45.7709	526.736	36.0924	621.294	33.6941	56.8662	10.3309	157.745	0.0434031	166.467	19.0636	61.6677	6.18395
	Zentos	52	0.36005	5.08869	0.265535	555.071	29.3121	207.353	16.7384	730.572	14.9593	289.682	13.9029	491.969	29.7383	1094.89	47.2773	575.177	19.2426	711.466	48.1746	41.6829	0.0232011	142.966	15.7565	182.893	18.2324	64.9627	12.1774
	Astron	53	0.594138	4.71017	0.211761	364.87	6.08561	221.392	16.4112	802.39	61.2206	259.978	12.4345	480.115	13.938	948.026	22.1749	547.791	8.55892	662.57	27.0185	38.5344	5.658	185.318	12.0177	159.804	19.9824	39.3875	6.26111
	Borenos	54	0.616239	5.5576	0.326494	617.807	16.3265	327.952	31.5864	964.969	93.4736	292.735	22.0271	495.29	18.4769	1082.94	40.4603	624.614	17.9238	646.572	42.0191	45.0876	8.82448	192.355	13.6057	194.356	11.624	72.9147	10.1461
	Orestis	55	0.495262	4.73114	0.188264	633.156	19.0226	311.767	16.4026	756.787	45.3947	245.466	14.5591	420.902	2.09775	896.417	6.08463	523.548	9.19344	564.021	7.62897	43.0008	12.1744	150.436	10.4063	145.823	39.3039	39.8145	5.99518
	Akteur	56	1.18668	4.6671	0.210761	366.252	7.29615	204.328	12.3617	813.312	35.96	241.757	16.5619	476.274	12.2302	931.66	28.4999	574.194	25.6678	629.17	12.0642	49.8136	9.4417	188.376	18.4633	149.114	22.6917	42.8496	9.5219
	Cubus	57	0.746533	4.77275	0.217872	491.67	3.76534	261.112	12.0287	802.265	33.8702	237.511	19.3996	462.583	1.51087	867.008	11.3216	524.363	22.4347	588.186	37.4236	54.126	11.1796	175.453	18.664	161.416	26.7477	147.06	19.526
	Dekan	58	0.376508	3.91021	0.175473	656.998	19.4543	322.454	22.6717	652.905	9.23466	166.346	15.3855	311.042	5.32064	665.071	23.7843	377.179	5.92096	407.194	18.2352	49.6567	0.0925202	154.57	19.6247	105.871	29.4959	40.9203	6.25214
	Drifter	59	0.808616	4.06696	0.254955	579.287	16.8993	377.989	40.0618	718.735	21.4503	190.568	17.5972	357.94	6.28406	688.146	41.8457	412.922	39.7264	389.767	36.6275	60.2766	7.62888	162.925	11.2764	105.851	12.4988	22.5548	3.05869
	Tommi	60	0.611707	4.55378	0.29719	475.484	25.8132	274.281	18.3483	702.677	14.339	223.087	26.3326	423.524	23.7234	820.684	30.7569	499.561	29.1606	564.441	47.5332	57.5313	13.3141	165.29	18.2084	116.044	15.3466	231.175	34.3138

## Sheet: Supplementary Table S5
2019 Bioactivity-ATIs Quantity
							Quantifier (LC-MS/MS ATI)
		Cultivar			Total ATI	(mg/g)	0.28	(µg/g)	0.53	(µg/g)	0.19	(µg/g)	CM1	(µg/g)	CM2	(µg/g)	CM3	(µg/g)	CM16	(µg/g)	CM17	(µg/g)	WASI	(µg/g)	CMX	(µg/g)	WCI	(µg/g)	WTI	(µg/g)
					Sum of all ATIs		LTAASVPEVCK		EHGVSEGQAGTGAFPSCR		LTAASITAVCR		SDPNSSVLK		TSDPNSGVLK		YFIALPVPSQPVDPR		DYVEQQACR		NYVEEQACR		HVITGPVR		EFIAGIVGR		ELAAISSNCR		ELEAVSEECR
				Bioactivity	Mean	SD	Mean	SD	Mean	SD	Mean	SD	Mean	SD	Mean	SD	Mean	SD	Mean	SD	Mean	SD	Mean	SD	Mean	SD	Mean	SD	Mean	SD
		Rimpaus Früher Bastard	1	0.313348	3.10106	0.045753	301.175	2.89739	149.379	3.43489	532.318	8.85888	114.436	4.09634	190.371	1.37769	450.553	1.80175	335.61	5.71525	353.058	3.21966	77.2062	1.05804	324.923	8.73739	206.79	5.88124	65.2432	0.858295
		Rimpaus Dickkopf	2	0.781248	3.07943	0.115672	296.061	7.75131	125.088	3.21642	525.618	16.5941	120.443	2.82886	199.103	6.02987	455.048	14.1002	320.868	5.81683	378.196	14.0367	77.5097	2.34731	309.017	26.827	194.581	9.01197	77.9001	4.8396
		Strubes Dickkopf	3	0.483174	3.07019	0.0623922	307.327	7.3778	130.574	4.20012	545.71	7.53515	124.9	5.21469	207.329	7.73099	462.858	6.83522	320.756	5.98921	370.089	11.2515	67.2805	2.35324	308.134	2.46868	187.974	7.90388	37.2593	0.975521
		Cimbals Großherzog von Sachsen	4	0.4569	2.66451	0.110724	282.541	12.2943	123.526	5.48863	471.417	33.1816	101.065	4.22138	158.956	4.36899	390.424	14.6732	262.78	12.9556	304.12	10.4925	82.2343	3.22504	303.999	13.0828	126.568	2.48651	56.885	5.59738
		Steigers Leutewitzer Dickkopf	5	0.36636	2.95315	0.0551366	264.076	6.15308	130.201	4.80659	474.909	10.3504	114.248	4.08032	194.678	3.22576	449.872	2.66247	299.325	8.52703	357.746	2.37353	81.6815	2.79346	378.714	5.97913	158.03	9.98279	49.6685	1.24333
		Breustedts Extra Dickkopf	6	0.325449	3.32494	0.0809773	320.422	12.6562	185.81	7.7331	616.959	15.03	123.061	2.4273	217.867	5.9032	504.085	12.4667	369.745	9.88201	417.039	8.3147	71.8642	2.5971	308.61	4.7219	167.938	5.49848	21.5452	2.0833
		Janetzkis Früher Kreuzung	7	0.321768	3.09071	0.0746128	273.542	14.3639	160.675	4.8949	529.28	9.93537	111.834	5.81688	187.771	1.97682	439.833	5.24128	316.103	2.01822	371.661	11.8339	83.8476	1.54784	377.216	8.65437	175.112	13.7293	63.835	1.90489
		Kraffts Siegerländer	8	0.605625	2.86789	0.114493	264.94	7.16621	149.618	9.06727	506.116	14.3659	98.6128	2.20369	156.184	10.031	417.682	15.4493	297.091	14.4447	343.983	14.8782	79.377	4.22576	361.354	5.07274	158.199	15.9013	34.7363	2.71645
		Ruppiner Brauner Landweizen	9	0.385385	3.31996	0.169818	293.557	10.6751	152.153	3.48491	577.615	21.7267	119.255	5.65798	188.594	8.65798	521.927	48.9256	322.034	12.4577	374.208	8.2576	72.5869	4.14624	420.62	29.1709	202.974	10.9369	74.4356	5.23525
		Ackermanns Brauner Dickkopf	10	0.521052	2.81451	0.102734	293.687	13.8061	137.807	2.40648	515.769	15.4906	97.9251	6.69178	147.192	5.40101	415.886	13.901	261.014	14.3855	293.356	6.03766	55.3989	4.49409	363.159	9.54816	188.876	16.3371	44.4398	0.607981
		Lembkes Obotriten Weizen	11	0.548985	2.97874	0.0827679	271.657	7.37257	134.06	4.25715	559.744	4.36021	118.882	1.6595	184.069	2.19075	486.006	10.9747	334.528	6.31448	366.667	15.8169	60.737	2.70653	240.21	14.7253	192.008	12.544	30.1735	0.906225
		Heinrichs von Hindenburg	12	0.37751	2.95386	0.147061	235.107	12.9496	100.09	12.1738	485.981	30.8853	118.437	4.74576	215.47	7.05829	471.655	19.0346	325.444	7.75571	399.931	20.4656	69.9653	5.73067	281.708	18.7435	227.432	16.5438	22.6374	0.883505
		Friedrichswerther Berggoldweizen	13	0.297492	3.16554	0.148453	316.538	19.1728	149.091	6.37966	590.966	33.7742	125.317	5.98108	202.953	7.07551	483.704	17.6496	309.583	12.2317	354.38	9.32518	56.737	3.59877	312.611	15.6445	192.266	18.8816	71.3957	1.55961
		Stadlers Brauner Dickkopf	14	0.524504	3.10816	0.115994	269.432	9.03051	132.42	4.07894	534.108	15.1709	118.501	6.05673	191.453	6.76239	468.293	17.0052	299.585	17.5533	352.37	12.9647	66.8608	0.826486	404.426	21.0251	193.738	6.02413	76.9695	4.43574
		Strubes General von Stöcken	15	0.608503	2.92906	0.119358	271.581	0.685227	111.07	10.8797	514.115	14.6269	122.106	3.48654	198.201	10.2169	486.944	19.7287	309.03	17.8836	348.468	10.4194	43.3428	2.88699	304.417	13.211	192.754	5.14404	27.0274	1.3048
		Mettes Quedlinburger Schloss	16	0.130324	2.54306	0.0690639	259.717	7.03063	104.366	1.19543	458.698	9.85561	96.751	1.84417	146.44	6.93255	397.724	8.96049	243.527	8.63961	255.129	2.89576	67.2094	4.47539	316.269	11.3739	144.682	7.1977	52.5451	2.931
		Passendorfer Goldweizen	17	0.734823	2.86026	0.0820131	276.893	10.0043	129.103	8.29559	479.184	7.89356	99.0862	4.04363	155.053	5.6128	466.772	9.74532	279.406	6.60057	305.279	7.10436	72.3534	1.94601	345.522	11.4252	207.496	9.72474	44.1183	3.90604
		Heges Basalt	18	0.443616	2.85796	0.105786	257.822	7.80108	111.166	1.49998	463.415	7.61235	110.872	6.05711	165.121	2.9517	492.033	21.3038	287.283	10.6463	302.593	8.56699	73.1756	4.81736	359.106	14.6695	210.882	16.6344	24.4908	2.3351
		Salzmünder Ella	19	0.528752	3.44208	0.149695	303.595	20.42	132.663	1.73716	540.256	27.335	137.365	7.895	207.144	6.94341	570.591	29.2066	354.525	18.8389	402.777	13.9382	74.175	0.708935	404.071	20.8763	253.704	15.2071	61.2139	0.978657
		Ackermanns Jubel	20	0.372521	3.36852	0.163772	292.837	14.3084	145.449	10.4554	536.248	33.6206	139.6	2.58153	199.778	15.8285	565.538	28.3909	345.295	10.8998	371.313	15.8279	69.8345	4.0187	401.107	14.7678	215.829	19.2883	85.6949	2.81711
		Heines II	21	0.356356	2.93735	0.192785	263.907	9.7726	146.128	7.23502	504.508	32.391	109.685	7.35904	185.518	18.8336	507.32	32.8807	289.884	13.7332	306.151	12.6301	58.2937	3.42068	342.332	29.4063	199.859	23.2773	23.7694	2.25615
		Poernbacher Graf Toerring	22	0.527366	3.05988	0.0834011	261.757	5.68311	129.021	7.25478	478.86	9.98872	120.785	2.97339	193.895	4.70036	526.097	9.88646	325.041	9.03454	337.986	11.0395	77.1846	0.368059	371.011	7.47136	209.026	16.1556	29.2173	1.02038
		Grundmanns Wotan	23	0.658502	2.85516	0.103492	289.912	4.12358	138.357	2.78583	484.117	21.7696	97.9938	6.41511	151.161	4.65923	487.643	12.866	276.819	5.06625	281.85	8.86165	70.408	4.06959	342.367	20.7043	212.878	6.37953	21.6507	1.47982
		Nordost Sandomir	24	0.268333	2.56166	0.121683	243.422	7.73789	117.412	4.22694	475.743	32.5647	97.91	12.0591	151.473	8.24301	470.338	14.0407	285.274	16.403	318.65	8.22375	64.4547	1.64733	115.457	4.70503	168.211	14.6156	53.3182	1.83739
		Rimpaus Bastard II	25	0.384708	3.07605	0.107086	276.778	6.81174	132.836	6.15567	531.406	19.1653	115.731	2.58187	188.371	13.6418	497.631	18.4235	307.923	7.00574	356.173	7.10302	58.6473	3.8597	319.068	12.3941	232.884	17.1276	58.6021	1.57802
		Dippes Strum Weizen	26	0.593888	2.80266	0.0476962	282.391	4.17456	133.635	3.10038	514.556	15.1231	90.5136	4.10667	152.527	3.98661	462.254	2.33013	283.255	3.88677	295.645	2.89726	63.3866	4.5366	314	3.04563	192.375	3.15428	18.1258	0.305347
		Firlbeck I	27	0.158904	2.7512	0.0616197	254.145	1.16469	108.481	1.4692	497.114	14.1489	108.65	3.563	165.762	1.93572	470.058	5.93247	306.688	6.66241	345.356	7.67642	56.2941	2.82235	229.974	6.9895	191.613	8.55966	17.0596	1.27754
		Strengs Marschall	28	0.316331	3.20398	0.104952	293.634	13.5327	155.888	6.38293	606.394	19.1645	121.859	1.77757	200.047	7.04054	510.194	18.5819	325.73	15.4326	350.026	4.70344	51.0103	0.474231	345.629	15.5842	193.726	9.01175	49.8477	1.24423
		Erbachshofer Braun	29	0.728791	3.22553	0.0510574	266.999	7.84195	147.836	3.22452	579.997	8.26048	123.079	1.04574	214.884	3.62352	523.606	1.34435	347.041	9.91564	395.342	1.6148	67.1255	3.36369	354.23	8.24074	179.019	6.69238	26.3716	1.18502
		Walz Oberrheinperle	30	0.309837	2.89872	0.0869823	274.71	23.6374	147.625	7.08046	547.488	21.1762	91.8004	3.34807	152.692	1.85897	466.897	7.17429	285.761	6.20234	320.652	8.41856	65.027	4.56655	342.839	1.89227	181.898	8.63818	21.3269	0.909795
		Heines VII	31	0.918964	2.75543	0.0461286	257.515	14.1134	141.445	5.78176	563.183	4.21274	89.1886	1.71474	141.033	2.0226	434.316	10.2334	252.971	4.27733	301.364	3.22193	62.6966	1.69789	293.371	6.31937	196.144	4.01047	22.2058	1.1605
		Carstacht	32	0.893568	2.86375	0.117303	261.287	11.9207	144.105	4.91162	563.213	24.5839	98.3581	5.25858	153.294	7.82438	493.204	26.6747	286.329	8.08019	327.113	9.05209	44.821	1.21247	260.351	7.25684	195.157	8.30738	36.5137	2.32026
		Fanal	33	0.620666	2.96635	0.0627399	293.161	3.70358	128.933	5.50278	557.626	4.76817	105.856	1.25595	147.216	3.86162	475.422	7.40368	290.683	9.40434	330.922	9.1115	55.5459	1.68841	330.716	14.7551	223.522	0.226345	26.7501	0.490695
		Merlin	34	0.539271	2.8661	0.0606402	282.357	11.5932	127.555	2.54202	536.749	11.9995	102.828	2.74163	143.78	4.46004	463.114	1.46154	285.183	6.87701	330.759	10.2225	55.2766	0.526796	312.655	3.59363	201.341	12.1086	24.5032	0.810748
		Hadmerslebener Qualitas	35	0.692529	2.60832	0.0649293	183.602	3.66235	134.019	5.28078	544.62	21.7113	102.4	3.77982	134.322	2.61775	438.394	3.70849	274.951	9.54328	328.688	4.32056	57.7337	0.976959	195.096	1.62525	169.229	5.96682	45.2684	4.99137
		Jubilar	36	0.270801	2.60154	0.0742995	277.033	10.3922	139.412	5.22197	503.552	12.0883	91.5579	2.76086	127.153	3.18186	417.523	8.82359	235.856	4.47548	272.072	5.60579	57.3861	3.23342	308.904	16.8874	148.809	6.77951	22.2824	1.17401
		Format	37	0.379825	3.07397	0.0830922	269.522	8.56972	124.989	2.8721	550.441	13.3095	115.848	5.37461	182.833	4.03731	507.352	3.23864	310.029	4.62639	392.704	23.4154	60.0019	0.901472	323.773	10.725	219.557	6.43236	16.9235	1.4288
		Konsul	38	0.333936	3.24459	0.117733	281.163	5.23362	142.007	8.16978	598.203	18.7748	122.173	1.67081	198.875	6.51226	529.332	18.1736	334.906	6.4964	406.039	9.66751	62.7701	4.00021	332.786	2.43664	220.387	34.9732	15.9517	0.840975
		Poros	39	0.799126	2.83893	0.119375	279.568	8.1946	133.46	4.66193	515.166	27.4472	97.2179	3.47572	151.937	6.25892	499.095	28.4802	283.356	14.8651	295.819	13.8305	53.683	1.26334	297.819	5.23498	201.786	10.6071	30.0228	2.25003
		Pilot	40	0.700766	2.81002	0.133171	307.922	14.7792	127.894	8.84214	510.456	24.954	91.8589	5.05998	127.263	5.35778	499.295	21.8891	277.067	13.1031	280.461	13.7834	64.0851	3.09375	308.64	22.5322	185.672	8.42222	29.4058	1.29453
		Caribo	41	0.239148	2.38289	0.0491709	193.523	5.00446	122.983	1.53746	469.497	3.6953	80.0455	3.63645	111.137	3.18017	387.215	6.12822	227.892	6.56275	223.372	0.752999	55.6429	2.72043	324.059	13.9868	169.281	6.68537	18.2459	0.453146
		Diplomat	42	0.517504	2.74012	0.125362	257.262	10.0867	123.433	3.95584	530.504	21.9825	96.2018	6.7633	150.404	4.78736	454.801	21.377	274.317	13.8447	283.134	10.907	70.7216	2.33137	289.4	9.79512	197.313	16.3708	12.6238	0.653302
		Kormoran	43	0.451378	2.68265	0.0793129	295.611	12.7668	131.227	2.9779	530.728	5.01225	94.3561	5.17979	130.7	4.71063	428.182	10.0496	253.383	17.5988	277.868	6.5599	62.9274	2.01922	309.307	11.6549	146.5	12.5104	21.8608	0.645925
		Alcedo	44	0.591666	3.04617	0.0803976	247.243	8.99149	133.418	9.12703	748.123	10.8249	98.9181	2.17793	154.387	3.40311	462.232	3.14061	281.824	4.11002	300.451	2.8187	87.3584	2.10824	326.617	23.1968	159.844	9.32475	45.7564	3.23146
		Vuka	45	0.633601	2.47304	0.0589385	262.919	4.99863	123.857	2.65731	532.627	1.64768	83.8566	3.50966	123.84	5.48361	406.627	9.17059	232.37	3.39669	243.54	6.04942	46.5279	0.42156	241.68	7.5065	146.55	10.2473	28.6439	1.40129
		Kanzler	46	0.322432	2.57143	0.0710745	200.693	6.72422	136.315	6.41098	545.395	16.9697	91.542	1.68659	130.471	2.39172	438.625	4.20336	277.035	9.01574	262.012	1.21095	53.3726	4.63377	280.868	10.6517	135.332	16.2325	19.771	0.462451
		Ares	47	0.252399	2.60303	0.0484142	189.62	3.67845	126.384	3.31427	480.192	0.986225	90.1538	3.01905	136.001	2.78771	448.068	4.59145	269.004	3.87516	277.071	3.69047	43.9617	2.31544	311.996	12.2265	207.796	8.41702	22.7786	1.40173
		Rektor	48	0.348598	2.99766	0.0987115	256.497	10.1433	123.731	6.43441	563.34	12.6963	117.857	3.29812	181.275	2.95463	509.151	17.1558	329.901	15.4026	347.744	17.3423	58.8841	1.02081	285.17	12.153	201.624	2.08597	22.4846	1.86396
		Okapi	49	0.203821	2.32126	0.0490977	192.876	5.73669	109.993	3.18152	446.075	3.87046	83.8731	2.03532	109.328	3.65911	384.723	7.22586	209.748	8.08844	221.47	3.664	52.489	1.07818	330.034	4.43147	161.54	7.14309	19.1074	0.579618
		Miras	50	0.171761	2.27116	0.0575294	279.602	6.85715	125.675	5.19426	501.088	17.1914	92.1681	3.72983	106.697	5.70035	369.112	8.58071	196.549	5.29455	219.086	2.37437	80.2622	1.7245	142.038	1.33709	124.497	2.52756	34.3879	4.22188
		Ritmo	51	0.367373	2.75887	0.0615828	220.947	4.79115	111.424	3.68186	477.825	11.9263	116.618	3.40848	164.342	4.74351	474.949	5.84752	258.428	12.4253	302.251	6.10739	76.3718	3.82777	320.515	1.38089	201.68	4.65787	33.5203	2.32612
		Zentos	52	0.439339	2.60561	0.0659269	271.096	4.51849	104.049	1.29546	486.242	11.3162	97.0479	0.823318	139.466	4.53594	455.979	6.81749	249.967	7.69614	283.387	4.60781	69.3854	1.9489	238.738	9.37601	176.675	10.6454	33.5753	0.484239
		Astron	53	0.906821	2.63749	0.079304	180.341	3.73966	114.533	5.3509	524.085	9.12405	102.538	4.48468	155.666	4.43081	447.021	7.87399	245.958	6.11415	288.941	6.21036	47.7275	3.59159	327.719	19.1092	185.502	11.2206	17.4612	0.849256
		Borenos	54	0.308581	2.74725	0.109863	289.849	7.64932	121.838	5.87402	530.058	33.7196	99.1161	1.5896	135.663	5.69817	459.944	16.424	256.931	3.50875	264.763	9.04841	55.6456	1.83263	299.946	27.7871	198.593	2.10533	34.8978	1.72177
		Orestis	55	0.654659	2.55094	0.0720564	297.418	3.66565	110.425	5.3596	468.743	13.2849	99.6403	3.88092	130.88	1.69485	412.269	2.71562	231.935	6.07134	249.418	4.76132	69.8029	2.38999	270.015	11.6288	185.373	11.6669	25.0253	1.2512
		Akteur	56	0.729073	2.73677	0.0766913	179.623	4.10626	120.7	10.1815	579.785	15.1184	102.455	5.77605	151.642	4.87833	441.178	7.5792	259.123	6.26761	292.112	11.3245	68.7698	1.65223	357.844	5.81006	163.886	4.16219	19.6555	0.948167
		Cubus	57	0.318211	2.58701	0.0822318	235.791	3.16975	112.032	3.64666	439.112	7.8415	81.2141	1.8091	129.531	1.23939	415.318	10.9512	253.556	12.5699	261.644	2.83411	70.4121	2.7959	315.589	7.37359	206.12	20.068	66.6853	7.78337
		Dekan	58	0.3019	2.36087	0.0811423	294.903	13.7679	136.648	9.26359	435.521	12.2751	66.7148	3.28136	103.917	2.4807	367.693	10.0346	204.863	5.88982	210.657	5.05672	66.0793	1.02741	295.257	11.4129	155.147	2.20044	23.4693	2.06189
		Drifter	59	0.614339	2.53202	0.0884786	270.366	5.57794	136.666	4.71108	478.778	13.7371	82.5322	3.10722	118.225	4.36123	403.089	9.2027	246.225	9.91598	221.476	2.69933	74.9457	4.50395	316.828	21.1599	165.542	8.09189	17.3491	1.50804
		Tommi	60	0.443118	2.59934	0.0596827	222.167	6.48797	107.089	1.20655	428.808	12.6947	86.083	3.67186	133.042	0.709463	432.051	9.21342	263.595	8.24461	263.528	8.58869	70.2103	3.3442	317.072	6.54851	177.082	2.84292	98.608	3.14857
